# Supplementary material for: N-[(Z)-4-Meth­oxy­benzyl­idene](meth­oxy­carbon­yl)methanamine oxide
Source: Acta Crystallogr Sect E Struct Rep Online. 2010 Aug 18;66(Pt 9):o2332–3. doi: 10.1107/S1600536810032289 (PMC3008080; doi:10.1107/S1600536810032289)
Supplement: Supplementary file 2 [file e-66-o2332-Isup2.hkl]

#
# h,k,l, Fc-squared, Fo-squared, sigma(Fo-squared) and status flag
#
data_I
_shelx_title ' TEST STRUCTURE D:\DATA\ZEYGUL2_DENE\ZEYGUL2'
_shelx_refln_list_code          4
_shelx_F_calc_maximum       86.89
_exptl_crystal_F_000       472.00
_reflns_d_resolution_high  0.7964
 
loop_
 _symmetry_equiv_pos_as_xyz
 'x, y, z'
 '-x+1/2, -y, z+1/2'
 'x+1/2, -y+1/2, -z'
 '-x, y+1/2, -z+1/2'
 
_cell_length_a     4.3808
_cell_length_b     9.8207
_cell_length_c    25.7780
_cell_angle_alpha  90.000
_cell_angle_beta   90.000
_cell_angle_gamma  90.000
 
_shelx_F_squared_multiplier     1.000
 
loop_
 _refln_index_h
 _refln_index_k
 _refln_index_l
 _refln_F_squared_calc
 _refln_F_squared_meas
 _refln_F_squared_sigma
 _refln_observed_status
   2   0   0      105.50      104.92      2.13 o
   4   0   0        2.98        5.63      1.74 o
   1   1   0     7549.47     7724.30    243.01 o
   2   1   0      206.63      207.57      2.95 o
   3   1   0        2.60        2.89      0.93 o
   4   1   0       33.11       34.30      1.10 o
   5   1   0       21.84       19.89      1.10 o
   0   2   0      158.13      207.41      6.81 o
   1   2   0      611.03      637.40     16.41 o
   2   2   0       30.00       28.59      1.21 o
   3   2   0       36.64       37.91      1.32 o
   4   2   0       27.21       27.87      1.07 o
   5   2   0        1.15        0.97      1.12 o
   1   3   0       73.30       78.94      1.97 o
   2   3   0       52.87       50.81      1.25 o
   3   3   0       66.40       74.74      1.66 o
   4   3   0        2.51        5.33      1.27 o
   5   3   0        5.26        4.61      1.44 o
   0   4   0      466.01      432.45      6.07 o
   1   4   0      663.31      679.58     25.25 o
   2   4   0      165.67      156.39      4.86 o
   3   4   0       14.54       12.86      1.27 o
   4   4   0        5.08        6.80      1.07 o
   5   4   0        0.02        0.90      1.20 o
   1   5   0       11.43       11.81      1.47 o
   2   5   0        0.27        1.39      1.22 o
   3   5   0        0.16        1.51      1.28 o
   4   5   0        7.36        7.28      1.10 o
   5   5   0        0.39        0.19      1.60 o
   0   6   0       17.19       19.17      2.40 o
   1   6   0       86.71       76.73      4.22 o
   2   6   0       91.48       92.39      2.37 o
   3   6   0        6.18        7.34      1.20 o
   4   6   0        0.75        0.43      1.28 o
   1   7   0       30.85       27.83      1.57 o
   2   7   0      115.13      114.75      3.38 o
   3   7   0        2.66        1.88      1.50 o
   4   7   0        0.10        1.80      1.54 o
   0   8   0       12.57       10.40      2.46 o
   1   8   0        0.02        0.48      1.61 o
   2   8   0       56.80       65.73      6.12 o
   3   8   0        0.84        0.94      2.48 o
   4   8   0       12.45       11.43      1.52 o
   1   9   0        0.65        1.50      2.14 o
   2   9   0       17.29       17.27      2.29 o
   3   9   0        8.72        7.69      1.37 o
   0  10   0        5.42        7.20      3.19 o
   1  10   0       11.37       12.98      2.72 o
   2  10   0        8.42        6.55      2.85 o
   3  10   0        2.78        4.96      2.16 o
   1  11   0        6.07        5.73      2.82 o
   2  11   0        1.04        1.29      2.87 o
   0  12   0        0.25        0.18      3.17 o
   1  12   0        0.06       -0.18      3.08 o
   1   0   1      483.54      503.10      3.21 o
   2   0   1       14.15       10.55      0.99 o
   3   0   1        0.29        0.98      1.01 o
   4   0   1       14.37       14.94      1.11 o
   5   0   1        4.24        5.09      1.23 o
   0   1   1     1283.05     1400.85     47.54 o
   1   1   1     2371.50     2445.93     19.92 o
   2   1   1      207.49      210.39      1.26 o
   3   1   1       54.23       52.83      0.97 o
   4   1   1        8.75        8.59      0.86 o
   5   1   1        4.35        4.97      0.85 o
   0   2   1      966.38     1088.31     39.96 o
   1   2   1       51.46       47.96      1.16 o
   2   2   1       65.77       60.03      0.85 o
   3   2   1       91.22       97.84      1.77 o
   4   2   1        6.40        6.58      0.82 o
   5   2   1       14.32       14.07      0.89 o
   0   3   1      552.82      532.19     10.82 o
   1   3   1      550.01      628.27     12.71 o
   2   3   1      167.06      172.38      2.22 o
   3   3   1       79.45       86.44      1.45 o
   4   3   1       12.30       11.16      0.78 o
   5   3   1        4.20        3.76      0.83 o
   0   4   1      808.13      897.55     21.90 o
   1   4   1      145.29      129.26      3.20 o
   2   4   1      136.54      141.51      2.44 o
   3   4   1       48.84       47.55      1.56 o
   4   4   1        4.26        4.85      0.81 o
   5   4   1        7.46        5.82      0.93 o
   0   5   1      690.95      703.71     32.48 o
   1   5   1      245.21      259.64      5.22 o
   2   5   1      165.79      174.81      2.14 o
   3   5   1       20.31       21.40      0.88 o
   4   5   1        2.93        2.79      0.81 o
   5   5   1        0.31        0.80      1.02 o
   0   6   1       87.08       89.10      2.29 o
   1   6   1       26.37       27.10      1.07 o
   2   6   1       91.82       85.89      2.72 o
   3   6   1       77.38       82.76      2.54 o
   4   6   1        2.27        2.13      0.88 o
   0   7   1        0.85        2.01      1.62 o
   1   7   1       67.17       67.53      1.86 o
   2   7   1       64.57       65.29      3.09 o
   3   7   1        7.96        7.43      1.16 o
   4   7   1       22.74       20.98      1.79 o
   0   8   1        2.28        1.94      1.92 o
   1   8   1      105.17      105.30      3.95 o
   2   8   1       73.09       75.93      2.10 o
   3   8   1        1.84        1.90      1.01 o
   4   8   1        4.32        4.75      1.22 o
   0   9   1       29.17       27.41      2.12 o
   1   9   1       14.57       13.28      1.63 o
   2   9   1       26.54       26.98      1.58 o
   3   9   1        1.95        2.21      0.96 o
   0  10   1        0.76        2.07      2.02 o
   1  10   1       24.14       23.85      1.75 o
   2  10   1       14.53       12.92      1.41 o
   3  10   1        1.00        2.48      1.34 o
   0  11   1       28.55       25.21      2.59 o
   1  11   1        4.99        5.69      2.01 o
   2  11   1        2.51        3.64      1.82 o
   0  12   1        2.44        2.17      2.66 o
   1  12   1        4.83        5.17      2.20 o
   1   0   2      488.49      545.27      9.18 o
   2   0   2        2.08        2.95      1.06 o
   3   0   2       21.14       20.22      1.01 o
   4   0   2        9.31       11.30      1.05 o
   5   0   2        8.70       10.38      1.26 o
   0   1   2      571.31      602.94     20.97 o
   1   1   2     2210.13     2336.18     25.02 o
   2   1   2      207.03      201.18      1.98 o
   3   1   2       37.99       37.09      0.81 o
   4   1   2        5.97        7.83      0.68 o
   5   1   2       27.01       24.47      1.11 o
   0   2   2     6594.59     6580.63    581.90 o
   1   2   2      141.62      143.14      2.60 o
   2   2   2      645.08      639.02      5.06 o
   3   2   2       83.90       85.13      1.24 o
   4   2   2       10.08       10.16      0.73 o
   5   2   2        0.40        1.26      0.84 o
   0   3   2        5.27        5.80      1.64 o
   1   3   2      198.69      187.97      5.85 o
   2   3   2       64.96       58.83      1.02 o
   3   3   2       26.76       26.59      0.85 o
   4   3   2       25.97       26.18      0.90 o
   5   3   2       12.64       12.52      0.90 o
   0   4   2      630.61      654.98     18.57 o
   1   4   2      251.28      246.29      5.86 o
   2   4   2       63.33       58.68      1.99 o
   3   4   2        7.67       10.01      0.86 o
   4   4   2       28.82       30.13      1.02 o
   5   4   2        2.31        2.29      1.04 o
   0   5   2      572.05      615.28     18.53 o
   1   5   2      310.63      315.96      4.04 o
   2   5   2        3.91        3.02      0.90 o
   3   5   2       14.37       17.01      1.05 o
   4   5   2        5.69        5.73      0.83 o
   5   5   2        1.40        2.01      1.02 o
   0   6   2       20.44       25.72      1.54 o
   1   6   2      165.09      167.15      4.64 o
   2   6   2        1.59        2.30      0.85 o
   3   6   2       27.05       28.09      1.02 o
   4   6   2       41.96       43.74      2.21 o
   0   7   2       55.77       55.20      2.15 o
   1   7   2       61.96       61.90      1.43 o
   2   7   2       67.52       71.28      1.21 o
   3   7   2       81.43       86.92      3.68 o
   4   7   2        0.42        0.44      1.28 o
   0   8   2        0.04       -0.21      1.78 o
   1   8   2       29.47       29.49      1.59 o
   2   8   2       18.81       17.00      1.39 o
   3   8   2       26.41       25.29      1.41 o
   4   8   2        4.42        3.83      1.29 o
   0   9   2        0.25       -1.15      1.96 o
   1   9   2        7.55        6.58      1.57 o
   2   9   2       16.31       17.19      1.86 o
   3   9   2        4.85        6.07      1.24 o
   0  10   2        0.00        0.13      2.04 o
   1  10   2        1.37        0.96      1.67 o
   2  10   2        0.24       -0.19      1.58 o
   3  10   2        1.84       -0.16      1.27 o
   0  11   2        2.56        2.71      2.20 o
   1  11   2        3.98        3.70      1.78 o
   2  11   2        7.91        5.88      2.13 o
   0  12   2        0.54       -0.35      2.40 o
   1  12   2        2.47        3.47      2.17 o
   1   0   3      346.31      353.63      8.99 o
   2   0   3        2.54        6.51      1.10 o
   3   0   3        6.70        8.34      1.05 o
   4   0   3        0.08        0.45      1.09 o
   5   0   3        7.95        5.60      1.36 o
   0   1   3     3358.12     3480.13     36.84 o
   1   1   3     6117.27     6487.70    125.20 o
   2   1   3       18.77       18.56      0.76 o
   3   1   3       44.98       42.40      1.18 o
   4   1   3        4.69        4.80      0.86 o
   5   1   3        1.25        1.43      0.92 o
   0   2   3     6761.55     6281.91    151.40 o
   1   2   3      622.08      668.54     13.80 o
   2   2   3       56.40       59.52      0.95 o
   3   2   3       25.31       26.72      0.81 o
   4   2   3       23.48       23.32      1.01 o
   5   2   3        7.03        6.56      0.90 o
   0   3   3       13.63       17.90      2.33 o
   1   3   3       32.16       36.26      1.11 o
   2   3   3      331.80      338.38      5.45 o
   3   3   3       42.49       44.46      0.88 o
   4   3   3       17.82       18.38      0.85 o
   5   3   3        3.75        2.87      1.02 o
   0   4   3      257.01      293.05     13.68 o
   1   4   3      177.36      187.77      4.94 o
   2   4   3      252.57      279.92      6.05 o
   3   4   3       31.10       30.42      0.87 o
   4   4   3        2.23        2.07      0.98 o
   5   4   3        6.78        6.74      0.99 o
   0   5   3      688.82      660.40     19.68 o
   1   5   3      348.38      359.66      8.73 o
   2   5   3       29.31       32.78      1.25 o
   3   5   3       94.70       95.65      2.98 o
   4   5   3        8.07        8.25      0.90 o
   5   5   3        3.28        3.61      1.03 o
   0   6   3      136.28      139.21      7.64 o
   1   6   3       23.03       25.95      1.28 o
   2   6   3       15.63       15.37      0.93 o
   3   6   3       24.56       24.50      0.92 o
   4   6   3        2.86        3.14      1.03 o
   0   7   3      131.54      134.79      7.83 o
   1   7   3       86.55       90.56      3.33 o
   2   7   3      162.94      158.59      4.05 o
   3   7   3       31.11       33.35      1.11 o
   4   7   3        5.12        3.83      1.09 o
   0   8   3      139.56      140.66      3.60 o
   1   8   3      112.92      107.19      4.54 o
   2   8   3      114.52      110.64      7.13 o
   3   8   3       31.24       27.47      1.59 o
   4   8   3        2.91        5.11      1.70 o
   0   9   3        7.19        6.21      1.79 o
   1   9   3       79.61       75.51      2.95 o
   2   9   3       17.88       18.09      1.67 o
   3   9   3       14.13       12.93      1.40 o
   0  10   3       35.19       30.17      2.71 o
   1  10   3        3.89        4.20      1.59 o
   2  10   3       11.98       13.20      1.27 o
   3  10   3        1.68        2.79      1.33 o
   0  11   3        0.37        1.87      2.15 o
   1  11   3        1.40        1.32      1.64 o
   2  11   3        1.29        0.07      2.11 o
   0  12   3        0.21        0.19      2.39 o
   1  12   3        1.67        2.59      2.25 o
   1   0   4      527.41      516.17     16.22 o
   2   0   4      116.75      104.89      1.62 o
   3   0   4      172.03      190.10      3.71 o
   4   0   4        4.09        4.59      1.12 o
   5   0   4        0.48        1.35      1.14 o
   0   1   4      174.92      159.81      3.64 o
   1   1   4     7259.89     7352.40    123.80 o
   2   1   4       96.79       97.28      1.57 o
   3   1   4      191.93      185.94      2.49 o
   4   1   4        2.42        2.43      0.68 o
   5   1   4        6.57        6.51      0.93 o
   0   2   4     1474.21     1320.89     49.82 o
   1   2   4      774.18      786.92     21.06 o
   2   2   4      458.66      470.42      7.74 o
   3   2   4       45.51       52.09      0.90 o
   4   2   4       83.83       84.58      2.33 o
   5   2   4        3.35        2.32      0.93 o
   0   3   4     2825.17     2711.26     89.79 o
   1   3   4     1545.71     1513.30     47.55 o
   2   3   4      650.97      685.34     10.87 o
   3   3   4       18.08       17.49      0.91 o
   4   3   4        7.72        8.95      0.79 o
   5   3   4        5.47        6.45      1.01 o
   0   4   4      566.06      609.83     34.14 o
   1   4   4      128.59      135.60      5.25 o
   2   4   4      200.83      207.41      6.00 o
   3   4   4       55.57       60.13      2.06 o
   4   4   4        7.64        7.96      0.87 o
   5   4   4        0.37        0.89      0.99 o
   0   5   4      167.83      177.83      8.20 o
   1   5   4      331.07      336.15      9.27 o
   2   5   4        8.79        9.09      0.90 o
   3   5   4        9.80       10.35      0.96 o
   4   5   4       15.18       14.54      0.91 o
   0   6   4        1.61        4.30      1.34 o
   1   6   4       93.37      101.19      3.01 o
   2   6   4       55.07       51.33      1.69 o
   3   6   4       17.51       17.52      1.06 o
   4   6   4        5.91        5.40      1.12 o
   0   7   4       60.47       60.00      2.17 o
   1   7   4       90.24       91.92      2.17 o
   2   7   4       37.50       38.85      1.40 o
   3   7   4       17.23       17.10      1.15 o
   4   7   4        1.12        1.32      1.25 o
   0   8   4        7.42        4.53      1.94 o
   1   8   4       54.78       55.61      2.67 o
   2   8   4        2.61        3.06      1.07 o
   3   8   4        1.06        3.34      1.33 o
   4   8   4        0.86        0.82      1.44 o
   0   9   4        5.02        4.38      1.79 o
   1   9   4        1.03        2.02      1.12 o
   2   9   4        3.94        5.77      1.50 o
   3   9   4        6.56        7.14      1.73 o
   0  10   4       12.79       10.86      2.13 o
   1  10   4        8.70        9.99      1.64 o
   2  10   4        4.18        5.70      1.58 o
   3  10   4        1.26        3.13      1.72 o
   0  11   4        0.34        0.93      2.00 o
   1  11   4        1.68        1.70      1.62 o
   2  11   4        2.39        2.05      1.30 o
   0  12   4        0.50        2.00      2.33 o
   1  12   4        6.86        4.06      1.95 o
   1   0   5     3184.33     3124.85     56.45 o
   2   0   5      220.04      222.72      5.79 o
   3   0   5       95.12       95.47      3.28 o
   4   0   5       11.27       11.89      1.12 o
   5   0   5        8.28        7.63      1.52 o
   0   1   5        0.57        1.03      3.32 o
   1   1   5     1980.46     1911.62     28.67 o
   2   1   5      159.65      152.80      2.91 o
   3   1   5       21.89       20.95      0.73 o
   4   1   5       34.19       31.69      0.80 o
   5   1   5        0.02        0.33      0.93 o
   0   2   5      362.73      309.00      6.72 o
   1   2   5      101.97       96.63      4.23 o
   2   2   5      215.79      208.79      3.35 o
   3   2   5       15.91       16.29      0.74 o
   4   2   5       10.71       11.43      0.84 o
   5   2   5        4.91        4.11      0.95 o
   0   3   5      667.29      646.95     20.82 o
   1   3   5      217.01      213.70      7.59 o
   2   3   5       73.71       85.09      1.71 o
   3   3   5       99.02       99.65      1.61 o
   4   3   5        3.90        3.88      0.86 o
   5   3   5        0.97        1.05      0.96 o
   0   4   5        0.07        1.57      1.83 o
   1   4   5      278.99      291.88     10.93 o
   2   4   5      144.34      144.93      3.12 o
   3   4   5       40.62       39.18      0.91 o
   4   4   5       22.75       23.60      1.02 o
   5   4   5        0.67        1.09      1.23 o
   0   5   5       66.80       64.08      1.94 o
   1   5   5       31.70       33.54      1.30 o
   2   5   5       56.48       57.83      1.72 o
   3   5   5       73.36       69.11      1.33 o
   4   5   5       22.09       21.99      0.96 o
   0   6   5       20.93       20.43      1.52 o
   1   6   5      135.33      144.54      5.35 o
   2   6   5       66.07       62.80      1.50 o
   3   6   5       86.71       93.07      4.52 o
   4   6   5       12.52       11.51      1.31 o
   0   7   5      469.85      460.30     25.60 o
   1   7   5        7.74        7.80      0.96 o
   2   7   5      143.20      134.99      1.92 o
   3   7   5       84.83       79.04      1.57 o
   4   7   5        1.27        1.05      1.44 o
   0   8   5       34.78       33.41      1.75 o
   1   8   5      119.32      115.66      3.83 o
   2   8   5       51.04       52.90      1.17 o
   3   8   5       18.73       16.85      1.40 o
   4   8   5        2.18        3.67      1.41 o
   0   9   5       10.83       11.88      2.01 o
   1   9   5       31.50       32.19      1.69 o
   2   9   5        2.78        3.67      1.37 o
   3   9   5        2.81        3.34      1.23 o
   0  10   5        0.50        0.99      2.05 o
   1  10   5       18.00       15.62      1.28 o
   2  10   5        0.20       -0.01      1.57 o
   3  10   5        1.07        2.07      1.69 o
   0  11   5        9.22        9.89      2.27 o
   1  11   5        1.11        0.92      1.74 o
   2  11   5        3.84        3.93      1.34 o
   0  12   5        4.56        5.28      2.41 o
   1   0   6     6993.53     6892.28    209.97 o
   2   0   6     2973.59     3024.25    135.65 o
   3   0   6       40.99       41.39      1.34 o
   4   0   6       16.42       17.56      1.15 o
   5   0   6        9.23        9.66      1.45 o
   0   1   6      626.92      640.59      7.34 o
   1   1   6     2053.54     1902.81     34.54 o
   2   1   6       51.53       60.44      1.11 o
   3   1   6       12.97       14.36      0.86 o
   4   1   6        8.61        8.90      0.86 o
   5   1   6        5.38        5.14      1.09 o
   0   2   6       99.85       78.89      2.83 o
   1   2   6      157.49      158.60      4.95 o
   2   2   6       13.32       11.87      0.82 o
   3   2   6       42.37       46.95      1.00 o
   4   2   6        4.06        4.23      0.84 o
   5   2   6        5.77        4.74      1.02 o
   0   3   6      218.15      219.69      7.15 o
   1   3   6      963.04      965.56     24.86 o
   2   3   6       15.94       14.86      0.87 o
   3   3   6       19.32       21.98      0.93 o
   4   3   6       18.61       17.73      0.86 o
   5   3   6        6.87        4.75      1.02 o
   0   4   6       21.18       22.68      1.99 o
   1   4   6      157.47      167.93      3.10 o
   2   4   6       37.02       40.32      1.23 o
   3   4   6       51.96       53.93      1.46 o
   4   4   6       28.79       29.09      1.23 o
   5   4   6        2.08        0.93      1.09 o
   0   5   6        1.44        3.84      1.70 o
   1   5   6       74.70       74.57      2.24 o
   2   5   6      192.52      199.96      5.67 o
   3   5   6       51.15       51.58      1.25 o
   4   5   6       19.38       18.01      0.99 o
   0   6   6        3.16        3.60      1.39 o
   1   6   6       59.13       53.93      1.27 o
   2   6   6       35.21       34.96      1.12 o
   3   6   6       73.37       74.77      2.33 o
   4   6   6       11.54       12.97      1.13 o
   0   7   6        1.33        2.54      1.46 o
   1   7   6       20.79       20.52      1.28 o
   2   7   6        0.43        2.93      1.16 o
   3   7   6        9.77        9.77      1.08 o
   4   7   6        9.70        8.37      1.28 o
   0   8   6      107.06       98.82      5.63 o
   1   8   6       31.82       31.58      1.25 o
   2   8   6        8.33       10.05      1.31 o
   3   8   6        8.77       10.51      1.06 o
   4   8   6        1.68        2.14      1.57 o
   0   9   6        0.26        1.92      1.96 o
   1   9   6       27.11       26.14      1.34 o
   2   9   6       14.62       13.64      1.38 o
   3   9   6        0.48        3.63      1.39 o
   0  10   6       16.27       12.67      2.35 o
   1  10   6        0.02        0.83      1.37 o
   2  10   6        0.28        1.91      1.31 o
   3  10   6        6.29        5.94      1.74 o
   0  11   6        0.16        1.78      2.17 o
   1  11   6        0.30        0.88      1.75 o
   2  11   6        1.50        1.01      1.50 o
   0  12   6        0.34        1.20      2.45 o
   1   0   7      292.20      267.74     12.36 o
   2   0   7      905.10      892.75     42.31 o
   3   0   7       12.94        9.81      1.23 o
   4   0   7       12.72       12.26      1.56 o
   5   0   7        0.23        2.11      1.44 o
   0   1   7      503.12      472.32      5.75 o
   1   1   7      178.66      161.26      2.55 o
   2   1   7      317.04      313.25      5.97 o
   3   1   7        6.67        8.10      1.09 o
   4   1   7       45.36       43.91      1.12 o
   5   1   7        1.56        2.35      1.07 o
   0   2   7      511.92      479.47      5.74 o
   1   2   7       29.43       26.48      1.77 o
   2   2   7      312.71      329.92      7.53 o
   3   2   7       46.22       45.63      1.11 o
   4   2   7       11.81       12.72      0.92 o
   5   2   7        1.73        2.61      1.02 o
   0   3   7       21.04       20.76      2.00 o
   1   3   7      246.13      234.23      9.36 o
   2   3   7       84.70       90.28      1.83 o
   3   3   7       63.96       62.90      1.78 o
   4   3   7       12.07       12.36      0.94 o
   5   3   7        1.49        3.27      1.11 o
   0   4   7       20.28       18.86      1.82 o
   1   4   7      905.34      955.36     28.34 o
   2   4   7      151.77      155.48      4.83 o
   3   4   7        5.08        4.09      1.06 o
   4   4   7       31.24       29.97      1.25 o
   5   4   7        0.22        1.05      1.06 o
   0   5   7       11.87       15.54      2.01 o
   1   5   7       69.92       68.76      1.81 o
   2   5   7       28.36       31.27      1.43 o
   3   5   7       59.26       54.56      1.37 o
   4   5   7        5.14        3.98      1.08 o
   0   6   7      174.79      165.12      8.13 o
   1   6   7       80.21       78.89      2.07 o
   2   6   7      147.17      147.92      4.69 o
   3   6   7        5.26        4.48      1.32 o
   4   6   7        1.85        0.54      1.14 o
   0   7   7        4.31        4.51      1.37 o
   1   7   7       72.59       78.06      3.79 o
   2   7   7        7.16        6.89      1.06 o
   3   7   7       43.02       40.81      2.00 o
   4   7   7        3.31        4.22      1.20 o
   0   8   7       97.63      114.32      7.34 o
   1   8   7       63.04       63.37      2.37 o
   2   8   7       12.25       13.53      1.16 o
   3   8   7        1.92        2.70      1.12 o
   4   8   7        6.91        5.99      1.26 o
   0   9   7      140.25      136.16      8.49 o
   1   9   7       40.33       38.23      1.69 o
   2   9   7       12.69       11.22      1.18 o
   3   9   7        2.99        3.55      1.34 o
   0  10   7       12.89       11.83      2.00 o
   1  10   7       15.42       12.37      1.36 o
   2  10   7        0.59        0.47      1.39 o
   0  11   7        2.67        4.38      2.50 o
   1  11   7        5.65        5.64      1.53 o
   2  11   7        3.41        4.31      1.49 o
   0  12   7        0.62        1.38      2.41 o
   1   0   8     1302.40     1217.61     23.40 o
   2   0   8       27.38       24.92      1.34 o
   3   0   8       52.14       53.85      4.27 o
   4   0   8       15.75       16.93      1.33 o
   5   0   8        1.05        0.81      1.14 o
   0   1   8     4208.46     4050.88     15.02 o
   1   1   8       13.71       12.94      1.44 o
   2   1   8      528.38      537.91     14.08 o
   3   1   8       35.89       35.44      1.61 o
   4   1   8       19.67       20.67      0.94 o
   5   1   8        2.30        2.63      0.97 o
   0   2   8      117.88      110.56      3.81 o
   1   2   8     1983.85     1938.26     52.33 o
   2   2   8      283.09      276.71      8.69 o
   3   2   8        9.92       10.00      0.82 o
   4   2   8       21.70       22.08      1.03 o
   5   2   8        0.53        1.36      0.96 o
   0   3   8        4.30        3.52      1.85 o
   1   3   8      514.34      502.83     19.74 o
   2   3   8      207.63      201.64      5.20 o
   3   3   8        8.97       10.38      0.93 o
   4   3   8       15.00       16.86      1.25 o
   5   3   8        2.75        3.41      1.06 o
   0   4   8       32.84       31.98      1.87 o
   1   4   8      427.64      440.65     13.12 o
   2   4   8       11.62       13.12      0.97 o
   3   4   8       29.42       33.58      1.66 o
   4   4   8        9.69        9.06      0.91 o
   5   4   8        3.09        2.42      1.08 o
   0   5   8       28.32       30.10      1.97 o
   1   5   8       58.52       66.82      1.29 o
   2   5   8       65.85       71.64      1.84 o
   3   5   8        6.45        6.02      1.04 o
   4   5   8        3.43        3.54      1.12 o
   0   6   8        0.15        2.09      1.79 o
   1   6   8       28.63       27.19      1.36 o
   2   6   8      122.09      125.90      4.16 o
   3   6   8       35.37       35.89      1.65 o
   4   6   8        0.72        1.14      1.29 o
   0   7   8       19.50       18.96      1.47 o
   1   7   8       21.45       24.09      1.46 o
   2   7   8       94.96       94.84      2.85 o
   3   7   8        3.33        3.90      1.34 o
   4   7   8        5.40        2.51      1.21 o
   0   8   8      202.66      204.98     11.64 o
   1   8   8       42.99       45.00      1.41 o
   2   8   8        3.40        3.81      1.04 o
   3   8   8        5.48        4.81      1.26 o
   0   9   8      132.04      125.44      7.51 o
   1   9   8       31.65       32.26      1.89 o
   2   9   8        2.11        3.30      1.12 o
   3   9   8        1.09        1.37      1.36 o
   0  10   8        0.36       -0.32      2.11 o
   1  10   8        1.93        1.82      1.20 o
   2  10   8        1.17        2.85      1.36 o
   0  11   8        0.78        1.93      2.04 o
   1  11   8        0.58        1.13      1.43 o
   2  11   8        2.76        2.06      1.40 o
   1   0   9       39.92       37.72      1.77 o
   2   0   9      111.44      107.84      5.21 o
   3   0   9       14.59       13.76      1.13 o
   4   0   9        1.55        1.30      1.46 o
   5   0   9        0.33       -0.62      1.16 o
   0   1   9       16.27        9.79      3.57 o
   1   1   9      239.13      220.66      5.84 o
   2   1   9      454.97      449.94     14.39 o
   3   1   9       62.38       62.38      1.28 o
   4   1   9       20.16       17.64      1.09 o
   5   1   9        1.63        2.05      1.09 o
   0   2   9      132.96      139.29      3.87 o
   1   2   9      903.52      889.77     19.01 o
   2   2   9      830.06      816.07     23.05 o
   3   2   9       10.19        8.94      0.87 o
   4   2   9       28.26       28.19      1.01 o
   5   2   9        3.50        2.52      1.09 o
   0   3   9     1536.46     1526.80      9.09 o
   1   3   9      190.00      197.87      5.90 o
   2   3   9       53.17       56.58      2.06 o
   3   3   9        6.66        6.50      0.99 o
   4   3   9        0.90        2.21      1.05 o
   5   3   9        4.44        3.83      1.14 o
   0   4   9       61.03       69.54      4.45 o
   1   4   9      304.41      321.95     12.10 o
   2   4   9        6.87        5.44      0.95 o
   3   4   9       10.99       11.57      0.92 o
   4   4   9       28.19       27.10      1.08 o
   0   5   9       24.93       24.83      2.30 o
   1   5   9        8.94       10.14      1.26 o
   2   5   9       77.73       71.50      2.27 o
   3   5   9       12.11       13.28      0.91 o
   4   5   9        3.19        3.93      1.02 o
   0   6   9        9.12        8.01      1.77 o
   1   6   9        3.38        2.54      1.08 o
   2   6   9        9.53       11.76      1.02 o
   3   6   9        4.07        5.71      1.68 o
   4   6   9        7.79        7.84      1.04 o
   0   7   9       89.65       87.50      4.70 o
   1   7   9       25.15       28.52      1.41 o
   2   7   9       12.06       11.81      1.09 o
   3   7   9       24.16       24.45      1.38 o
   4   7   9        2.14        1.96      1.19 o
   0   8   9        7.26        7.01      1.43 o
   1   8   9       90.92       88.71      3.86 o
   2   8   9       57.00       55.34      1.39 o
   3   8   9        0.71        1.67      1.40 o
   0   9   9       35.05       34.37      2.35 o
   1   9   9       57.99       57.12      2.36 o
   2   9   9        7.00        6.71      1.25 o
   3   9   9        0.54        1.77      1.21 o
   0  10   9       16.58       18.54      1.81 o
   1  10   9        8.74        7.88      1.40 o
   2  10   9       15.52       14.60      1.37 o
   0  11   9        0.48        0.19      2.23 o
   1  11   9        1.84        1.16      1.44 o
   1   0  10     1181.36     1113.69     21.90 o
   2   0  10      199.98      203.93     10.18 o
   3   0  10       28.95       28.09      1.66 o
   4   0  10       20.20       19.97      1.51 o
   5   0  10        0.03        2.69      1.68 o
   0   1  10     1390.04     1293.65      7.99 o
   1   1  10      444.99      422.38      5.42 o
   2   1  10      410.79      409.68     11.59 o
   3   1  10      175.11      181.02      3.78 o
   4   1  10        8.65        9.19      0.99 o
   5   1  10        0.95        0.57      1.09 o
   0   2  10        7.40        8.01      1.97 o
   1   2  10      357.22      326.29      9.83 o
   2   2  10      237.90      243.49      6.38 o
   3   2  10       87.82       82.30      2.61 o
   4   2  10       25.67       26.15      1.39 o
   5   2  10        4.79        4.42      1.14 o
   0   3  10       74.73       72.53      3.21 o
   1   3  10      491.22      496.06     15.03 o
   2   3  10      179.36      185.61      5.22 o
   3   3  10       46.72       48.55      1.57 o
   4   3  10       18.49       17.83      1.04 o
   5   3  10        0.39        0.40      1.06 o
   0   4  10      593.68      554.09     29.89 o
   1   4  10      102.75       96.82      2.53 o
   2   4  10       22.88       24.64      0.87 o
   3   4  10        2.95        2.43      1.02 o
   4   4  10        0.11        1.11      1.01 o
   0   5  10       12.82       12.05      1.86 o
   1   5  10       25.32       26.04      1.16 o
   2   5  10       40.12       36.29      1.18 o
   3   5  10        8.71        9.05      0.97 o
   4   5  10        5.10        7.34      1.22 o
   0   6  10      119.28      119.40      9.78 o
   1   6  10        2.09        2.50      1.07 o
   2   6  10        6.81        7.37      1.02 o
   3   6  10       27.40       25.81      1.04 o
   4   6  10        1.93        2.18      1.22 o
   0   7  10       36.17       34.93      2.12 o
   1   7  10       22.52       20.00      1.59 o
   2   7  10       15.94       14.83      1.18 o
   3   7  10        2.25        1.55      1.05 o
   4   7  10        7.93        5.56      1.22 o
   0   8  10       55.36       52.94      3.10 o
   1   8  10       27.61       27.62      2.26 o
   2   8  10        2.01        3.11      1.16 o
   3   8  10        0.51        2.28      1.10 o
   0   9  10       10.40        9.89      1.57 o
   1   9  10        3.72        6.11      1.30 o
   2   9  10       10.53       10.57      1.41 o
   3   9  10        1.16        2.18      1.33 o
   0  10  10       32.53       32.14      2.65 o
   1  10  10        1.41        2.27      1.24 o
   2  10  10        0.41        1.00      1.16 o
   0  11  10        0.20       -0.04      2.23 o
   1  11  10        0.28        0.51      1.44 o
   1   0  11       24.01       23.83      1.95 o
   2   0  11      275.90      267.33     13.04 o
   3   0  11       20.00       18.49      1.18 o
   4   0  11        6.78        4.36      1.24 o
   5   0  11        2.27        1.39      1.48 o
   0   1  11       94.18       99.89      3.50 o
   1   1  11      391.42      377.86      3.87 o
   2   1  11      265.17      266.16      9.21 o
   3   1  11        6.50        6.74      0.83 o
   4   1  11        7.44        8.40      1.07 o
   5   1  11        0.57        0.60      0.89 o
   0   2  11       13.37       13.28      2.83 o
   1   2  11      140.02      138.06      2.00 o
   2   2  11       49.80       54.66      1.27 o
   3   2  11       19.35       19.27      0.96 o
   4   2  11        6.04        6.92      0.83 o
   5   2  11        0.00        2.01      1.14 o
   0   3  11      129.81      133.69      3.39 o
   1   3  11      133.98      132.49      3.20 o
   2   3  11       64.88       69.69      1.19 o
   3   3  11        6.69        7.03      0.85 o
   4   3  11       16.91       14.69      0.97 o
   0   4  11       16.94       22.32      2.66 o
   1   4  11       24.46       25.58      1.58 o
   2   4  11      154.73      156.58      3.87 o
   3   4  11       40.99       40.70      1.09 o
   4   4  11        4.59        6.20      1.10 o
   0   5  11      190.67      194.87     13.01 o
   1   5  11       86.11       84.39      3.44 o
   2   5  11       52.83       56.76      1.45 o
   3   5  11       29.84       28.74      1.14 o
   4   5  11        3.59        3.38      1.06 o
   0   6  11       98.17       93.18      5.75 o
   1   6  11       46.76       48.87      1.44 o
   2   6  11       36.05       37.92      2.24 o
   3   6  11        6.58        5.61      1.04 o
   4   6  11        5.36        3.59      1.02 o
   0   7  11      106.11       95.59      8.02 o
   1   7  11       64.40       69.57      1.84 o
   2   7  11       26.41       27.06      1.42 o
   3   7  11        8.46        7.93      1.17 o
   4   7  11        4.43        4.18      1.22 o
   0   8  11       16.27       15.32      1.40 o
   1   8  11       87.04       86.91      3.02 o
   2   8  11        0.63        1.81      1.08 o
   3   8  11        3.70        3.62      1.26 o
   0   9  11       28.76       25.10      1.83 o
   1   9  11       14.74       14.09      1.35 o
   2   9  11        9.60        9.89      1.45 o
   3   9  11        0.08        1.55      1.32 o
   0  10  11       45.93       42.47      2.93 o
   1  10  11       14.12       12.12      1.41 o
   2  10  11        1.32        1.27      1.34 o
   0  11  11        1.05       -0.07      2.81 o
   1  11  11        2.67        1.85      1.49 o
   1   0  12      104.93       99.34      2.52 o
   2   0  12      106.65      104.71      2.87 o
   3   0  12      459.40      470.92     20.96 o
   4   0  12       12.24       12.64      1.79 o
   5   0  12        2.34        3.94      1.48 o
   0   1  12      292.10      288.18      4.24 o
   1   1  12      413.83      417.04      6.15 o
   2   1  12       80.79       74.25      2.35 o
   3   1  12       41.92       44.35      1.49 o
   4   1  12       14.47       14.36      1.09 o
   5   1  12        0.90        1.91      1.13 o
   0   2  12       90.70       96.85      3.38 o
   1   2  12      289.97      279.10      4.31 o
   2   2  12       82.36       85.27      3.15 o
   3   2  12       24.91       24.10      0.94 o
   4   2  12        3.56        2.91      0.86 o
   5   2  12        2.21        2.93      1.08 o
   0   3  12      216.78      200.49      3.80 o
   1   3  12      158.28      142.33      2.12 o
   2   3  12       71.84       70.42      2.36 o
   3   3  12       46.55       47.07      1.07 o
   4   3  12        5.16        4.02      0.94 o
   0   4  12       17.04       18.61      2.70 o
   1   4  12       67.79       73.74      2.22 o
   2   4  12        4.46        5.07      0.85 o
   3   4  12       32.50       32.13      1.25 o
   4   4  12        2.64        5.51      1.12 o
   0   5  12      529.57      558.49      5.57 o
   1   5  12       81.99       75.29      4.04 o
   2   5  12       49.45       47.59      1.22 o
   3   5  12        3.44        4.34      1.06 o
   4   5  12       16.84       16.00      1.30 o
   0   6  12       57.17       59.35      2.98 o
   1   6  12      164.07      163.88      4.56 o
   2   6  12       11.18        9.91      1.16 o
   3   6  12       21.14       20.81      1.15 o
   4   6  12        3.58        5.03      1.22 o
   0   7  12       20.62       19.63      2.03 o
   1   7  12       48.30       52.25      3.25 o
   2   7  12        9.85       11.68      1.31 o
   3   7  12        1.06        2.08      1.20 o
   4   7  12        2.03        3.35      1.21 o
   0   8  12       20.57       22.24      1.65 o
   1   8  12       33.55       35.10      1.80 o
   2   8  12        1.89        1.73      1.04 o
   3   8  12        0.69        0.12      1.15 o
   0   9  12       22.60       22.43      2.22 o
   1   9  12       25.71       27.14      1.59 o
   2   9  12        4.70        5.34      1.40 o
   3   9  12        0.13        0.97      1.20 o
   0  10  12        0.74        2.25      1.94 o
   1  10  12        8.35        7.85      1.27 o
   2  10  12        4.63        5.75      1.22 o
   0  11  12        0.89        1.50      2.20 o
   1  11  12       10.09        9.23      1.54 o
   1   0  13       14.39       10.17      2.48 o
   2   0  13      216.46      219.79     11.00 o
   3   0  13       34.08       36.88      1.99 o
   4   0  13       24.27       21.93      2.01 o
   5   0  13        0.25       -0.66      1.50 o
   0   1  13      125.42      130.88      2.91 o
   1   1  13        2.87        3.24      1.79 o
   2   1  13       22.23       22.44      1.19 o
   3   1  13      279.50      278.33      8.94 o
   4   1  13        2.20        1.44      0.87 o
   5   1  13        1.64        0.69      1.08 o
   0   2  13       87.68       92.80      2.64 o
   1   2  13       97.06       91.11      4.53 o
   2   2  13      144.73      147.87      7.23 o
   3   2  13       95.76       92.30      1.62 o
   4   2  13        1.75        2.78      1.01 o
   0   3  13      143.76      145.42      3.53 o
   1   3  13      110.90      101.39      3.21 o
   2   3  13      107.17      107.37      3.09 o
   3   3  13       39.35       40.94      1.12 o
   4   3  13        4.77        6.06      1.09 o
   0   4  13       82.22       84.17      2.49 o
   1   4  13       50.17       43.60      1.69 o
   2   4  13        8.52        8.21      1.03 o
   3   4  13       36.26       36.33      1.86 o
   4   4  13        6.53        5.01      1.12 o
   0   5  13      162.22      151.05      3.55 o
   1   5  13       83.06       80.21      3.58 o
   2   5  13        9.25        9.33      1.01 o
   3   5  13       10.72        9.75      0.99 o
   4   5  13        2.90        2.25      1.16 o
   0   6  13      140.84      140.74      3.48 o
   1   6  13       47.60       44.38      1.43 o
   2   6  13        1.14        2.02      1.01 o
   3   6  13        8.91        8.62      1.00 o
   4   6  13        3.83        3.83      1.25 o
   0   7  13       13.85       13.74      2.53 o
   1   7  13       15.88       16.79      1.20 o
   2   7  13       20.57       19.34      1.02 o
   3   7  13        6.90        7.06      1.22 o
   0   8  13        1.31        1.02      1.68 o
   1   8  13       12.06       12.18      1.38 o
   2   8  13       11.51       12.52      1.37 o
   3   8  13        2.66        2.51      1.43 o
   0   9  13        4.64        4.05      1.98 o
   1   9  13       26.92       29.17      1.63 o
   2   9  13        6.86        5.36      1.33 o
   3   9  13        0.18        0.44      1.39 o
   0  10  13        0.79        0.98      1.90 o
   1  10  13        5.13        6.13      1.42 o
   2  10  13        0.54        1.35      1.39 o
   0  11  13        0.74        0.07      2.31 o
   1  11  13        3.30        4.04      1.40 o
   1   0  14      117.26      114.81      3.15 o
   2   0  14      179.99      177.91      7.21 o
   3   0  14        7.35        9.17      1.33 o
   4   0  14       12.01       10.10      2.00 o
   0   1  14      155.90      140.53      3.40 o
   1   1  14       55.33       54.09      4.02 o
   2   1  14       14.50       13.53      1.14 o
   3   1  14        3.61        3.61      0.97 o
   4   1  14        6.15        4.74      1.01 o
   0   2  14      451.44      450.91      4.75 o
   1   2  14      167.48      152.70      3.27 o
   2   2  14       47.15       45.72      1.46 o
   3   2  14       16.05       14.69      1.20 o
   4   2  14        3.18        3.36      0.88 o
   0   3  14       24.35       20.95      2.78 o
   1   3  14        3.38        5.29      1.54 o
   2   3  14      135.75      126.65      6.21 o
   3   3  14        0.83        0.38      0.99 o
   4   3  14        8.17        7.71      1.14 o
   0   4  14       30.21       33.83      2.85 o
   1   4  14       13.27       12.55      1.16 o
   2   4  14       56.45       58.42      2.37 o
   3   4  14       71.09       67.62      1.89 o
   4   4  14        0.79        0.92      0.95 o
   0   5  14       35.33       37.10      2.77 o
   1   5  14       90.79       91.36      2.92 o
   2   5  14       32.55       34.36      1.44 o
   3   5  14       20.52       19.19      1.06 o
   4   5  14        1.32        0.95      0.97 o
   0   6  14        8.46        8.90      2.38 o
   1   6  14       55.57       56.51      1.95 o
   2   6  14        8.16        8.69      0.96 o
   3   6  14        4.41        4.69      1.09 o
   4   6  14        9.40        9.39      1.12 o
   0   7  14       11.18       10.20      2.59 o
   1   7  14       13.32       15.13      1.19 o
   2   7  14       10.30        8.58      1.35 o
   3   7  14        7.77        9.00      1.23 o
   0   8  14        0.54        1.48      1.54 o
   1   8  14        3.60        4.82      1.35 o
   2   8  14        7.73        7.36      1.11 o
   3   8  14        0.14        0.52      1.29 o
   0   9  14        4.90        5.21      2.03 o
   1   9  14       13.25       13.60      1.53 o
   2   9  14       14.63       14.12      1.43 o
   0  10  14        2.25        3.73      1.96 o
   1  10  14        6.05        5.75      1.45 o
   2  10  14        0.16        0.09      1.42 o
   0  11  14        0.15        0.26      2.24 o
   1   0  15      112.24      115.01      3.20 o
   2   0  15       22.39       20.43      1.35 o
   3   0  15        5.36        6.37      1.26 o
   4   0  15        6.42        6.10      1.22 o
   0   1  15       29.91       31.98      2.83 o
   1   1  15       18.14       16.84      1.94 o
   2   1  15        8.03        8.83      1.82 o
   3   1  15       78.77       73.91      2.15 o
   4   1  15       10.15        9.74      0.96 o
   0   2  15       17.93       20.60      2.87 o
   1   2  15        7.95       10.12      1.96 o
   2   2  15      215.10      216.92     10.60 o
   3   2  15      103.01      100.89      4.33 o
   4   2  15        4.40        4.08      0.95 o
   0   3  15       96.22       98.08      3.19 o
   1   3  15       28.62       28.10      1.12 o
   2   3  15       26.70       28.00      1.17 o
   3   3  15       39.73       37.64      1.81 o
   4   3  15        5.10        4.49      1.04 o
   0   4  15        2.99        3.05      2.51 o
   1   4  15      157.55      153.87      2.93 o
   2   4  15       31.26       31.35      1.79 o
   3   4  15       23.04       20.26      1.02 o
   4   4  15        0.62        0.85      1.09 o
   0   5  15       53.12       51.34      2.87 o
   1   5  15       49.86       48.44      1.73 o
   2   5  15       53.25       52.67      2.05 o
   3   5  15        6.50        7.42      1.08 o
   4   5  15        1.13        1.85      1.08 o
   0   6  15       18.04       21.35      2.73 o
   1   6  15       28.58       28.10      1.16 o
   2   6  15        1.33        2.12      1.08 o
   3   6  15       15.22       17.92      1.48 o
   4   6  15        0.27        1.43      1.13 o
   0   7  15      127.62      132.75      4.03 o
   1   7  15       29.90       29.22      1.26 o
   2   7  15       21.75       21.84      1.25 o
   3   7  15        0.74        1.38      1.22 o
   0   8  15       48.60       50.40      3.49 o
   1   8  15       20.57       21.28      1.43 o
   2   8  15       23.11       25.77      1.32 o
   3   8  15        2.43        3.81      1.30 o
   0   9  15        4.17        4.51      2.20 o
   1   9  15       14.88       16.78      1.37 o
   2   9  15        2.85        2.80      1.20 o
   0  10  15        6.13        7.10      2.02 o
   1  10  15        6.72        9.14      1.46 o
   1   0  16        0.01       -1.20      1.82 o
   2   0  16       44.19       40.51      2.72 o
   3   0  16        2.68        4.02      1.59 o
   4   0  16        9.34        8.14      1.26 o
   0   1  16      149.00      152.03      2.88 o
   1   1  16       68.63       71.94      1.90 o
   2   1  16       29.00       26.66      1.54 o
   3   1  16       24.58       24.37      0.90 o
   4   1  16       18.25       18.08      0.97 o
   0   2  16       56.71       50.68      3.02 o
   1   2  16        9.94       11.44      1.62 o
   2   2  16       54.41       51.73      2.10 o
   3   2  16       36.28       39.49      1.00 o
   4   2  16       11.31       13.20      1.16 o
   0   3  16        0.32        3.34      2.63 o
   1   3  16      106.43      104.75      2.17 o
   2   3  16       96.30       97.04      4.10 o
   3   3  16       12.17       13.62      1.08 o
   4   3  16        1.13        2.85      1.12 o
   0   4  16       31.19       34.08      2.83 o
   1   4  16       36.68       35.67      1.12 o
   2   4  16       36.89       40.66      1.32 o
   3   4  16       16.71       17.65      1.10 o
   4   4  16        0.92        1.13      1.13 o
   0   5  16       29.02       29.98      2.72 o
   1   5  16       32.33       31.32      1.53 o
   2   5  16       17.38       18.22      0.94 o
   3   5  16        0.92        2.40      1.04 o
   4   5  16        0.98        2.51      1.22 o
   0   6  16        5.45        6.22      2.66 o
   1   6  16       15.67       14.04      1.81 o
   2   6  16        8.96        9.26      1.03 o
   3   6  16        3.00        1.14      1.06 o
   0   7  16       59.19       61.08      3.04 o
   1   7  16        0.46        1.33      1.12 o
   2   7  16        5.23        4.39      1.10 o
   3   7  16        0.21        1.21      1.16 o
   0   8  16        0.22        0.40      2.53 o
   1   8  16        0.58       -0.03      1.34 o
   2   8  16       12.62       14.48      1.31 o
   3   8  16        0.46        0.27      1.24 o
   0   9  16        3.71        6.14      2.45 o
   1   9  16        1.56        0.34      1.48 o
   2   9  16        2.70        2.75      1.68 o
   0  10  16        0.17        1.19      2.16 o
   1  10  16       10.92       10.49      1.25 o
   1   0  17        2.32       -0.41      1.88 o
   2   0  17      182.20      177.31      3.32 o
   3   0  17        1.05        3.42      1.23 o
   4   0  17        4.55        4.70      1.89 o
   0   1  17      126.89      120.30      3.39 o
   1   1  17      139.23      144.22      2.07 o
   2   1  17       45.90       44.68      2.45 o
   3   1  17       48.09       49.17      1.38 o
   4   1  17        6.55        5.86      0.94 o
   0   2  17       21.19       18.50      2.12 o
   1   2  17       23.91       24.51      1.86 o
   2   2  17       74.16       71.20      3.23 o
   3   2  17        7.47        6.08      0.99 o
   4   2  17        6.90        6.67      1.06 o
   0   3  17       11.71       12.93      1.87 o
   1   3  17       78.42       76.14      1.48 o
   2   3  17        3.61        5.16      1.16 o
   3   3  17       10.54       10.72      1.05 o
   4   3  17        3.78        6.41      1.25 o
   0   4  17       13.23       12.06      2.67 o
   1   4  17       28.91       26.41      1.42 o
   2   4  17        5.88        6.25      1.15 o
   3   4  17       12.92       12.69      1.10 o
   4   4  17        0.54        0.32      1.16 o
   0   5  17       39.20       38.45      2.25 o
   1   5  17       10.79        9.79      1.50 o
   2   5  17       31.76       30.70      1.14 o
   3   5  17        1.12        2.95      1.09 o
   4   5  17        3.35        3.22      1.27 o
   0   6  17       10.93        9.98      2.60 o
   1   6  17       10.52        9.43      1.35 o
   2   6  17        0.63        0.81      1.07 o
   3   6  17        9.99        9.55      1.11 o
   0   7  17       18.21       17.91      2.70 o
   1   7  17        9.08       10.11      1.08 o
   2   7  17        5.51        5.45      0.99 o
   3   7  17        2.18        2.46      1.17 o
   0   8  17        4.23        5.40      2.63 o
   1   8  17       14.07       14.64      1.39 o
   2   8  17        8.38        7.58      1.41 o
   3   8  17        2.72        4.51      1.38 o
   0   9  17       18.86       18.90      1.66 o
   1   9  17        0.20        1.28      1.27 o
   2   9  17       10.19        8.92      1.54 o
   0  10  17        0.62        2.18      2.03 o
   1  10  17        3.32        2.63      1.31 o
   1   0  18       10.25        9.37      1.88 o
   2   0  18       35.59       33.20      2.12 o
   3   0  18        0.34        1.28      1.15 o
   4   0  18        1.11        0.61      1.44 o
   0   1  18        6.36        5.17      2.04 o
   1   1  18       70.98       69.29      2.82 o
   2   1  18       33.30       31.29      1.96 o
   3   1  18        2.99        1.76      0.95 o
   4   1  18        6.34        6.15      0.91 o
   0   2  18       72.86       73.59      2.40 o
   1   2  18        1.16        1.70      1.88 o
   2   2  18       20.63       22.67      2.01 o
   3   2  18        0.66        1.21      1.02 o
   4   2  18        2.29        1.95      0.98 o
   0   3  18        7.59        9.29      2.70 o
   1   3  18       10.48       10.25      1.56 o
   2   3  18       16.73       15.22      1.47 o
   3   3  18        8.17        9.09      1.06 o
   4   3  18        9.14        8.31      1.29 o
   0   4  18       21.28       22.55      2.73 o
   1   4  18       31.75       30.37      1.31 o
   2   4  18        0.19        0.79      1.13 o
   3   4  18        1.16        1.75      1.17 o
   4   4  18        1.36        2.74      1.17 o
   0   5  18      328.17      331.86      3.92 o
   1   5  18        4.90        6.36      1.58 o
   2   5  18       45.52       47.54      2.26 o
   3   5  18        0.91        1.99      1.12 o
   0   6  18      135.53      142.89      3.43 o
   1   6  18       60.57       66.12      2.69 o
   2   6  18        0.39        0.35      1.03 o
   3   6  18        1.77        2.49      1.22 o
   0   7  18        0.51        0.03      2.58 o
   1   7  18       17.29       18.90      1.23 o
   2   7  18        1.15        1.31      1.02 o
   3   7  18        1.07        2.73      1.25 o
   0   8  18        5.68        7.27      2.63 o
   1   8  18        7.46        7.62      1.37 o
   2   8  18        0.30        1.88      1.22 o
   0   9  18        0.08        0.22      1.92 o
   1   9  18        0.21        1.60      1.48 o
   2   9  18        7.28        7.21      1.41 o
   0  10  18        0.05        1.30      2.28 o
   1  10  18        2.98        2.46      1.47 o
   1   0  19        6.19        6.67      1.92 o
   2   0  19        0.49        1.46      2.57 o
   3   0  19        0.03        2.14      1.47 o
   4   0  19        0.04        0.95      1.42 o
   0   1  19       31.81       31.68      2.96 o
   1   1  19       64.89       62.13      1.78 o
   2   1  19        0.92        3.21      1.27 o
   3   1  19        2.24        2.39      1.01 o
   4   1  19        7.03        6.19      0.97 o
   0   2  19       39.07       37.58      2.96 o
   1   2  19       10.31       13.22      2.99 o
   2   2  19        5.93        4.75      1.95 o
   3   2  19        1.33        3.95      0.97 o
   4   2  19        3.48        4.61      1.15 o
   0   3  19        3.42        3.32      2.69 o
   1   3  19       48.56       49.64      2.56 o
   2   3  19       21.37       23.54      1.36 o
   3   3  19        0.67        0.86      1.05 o
   4   3  19        8.28        8.22      1.13 o
   0   4  19       27.21       31.65      2.83 o
   1   4  19        1.59        3.99      1.50 o
   2   4  19       74.29       69.86      5.00 o
   3   4  19        0.40        1.21      0.99 o
   4   4  19        0.68        0.53      1.20 o
   0   5  19       77.60       80.99      3.28 o
   1   5  19       69.56       72.65      3.09 o
   2   5  19       12.11       13.82      1.22 o
   3   5  19        0.19        0.87      1.12 o
   0   6  19        8.55       10.98      2.67 o
   1   6  19       34.63       33.09      2.24 o
   2   6  19        2.19        2.48      1.11 o
   3   6  19        1.94        2.80      1.03 o
   0   7  19        1.23        5.56      2.57 o
   1   7  19        4.27        7.50      1.48 o
   2   7  19       10.43       10.57      1.13 o
   3   7  19        1.83        3.53      1.16 o
   0   8  19        5.92        5.53      2.70 o
   1   8  19        6.58        6.26      1.43 o
   2   8  19        1.96        1.94      1.09 o
   0   9  19        0.47       -0.08      2.03 o
   1   9  19        0.06        0.20      1.19 o
   0   0  20       90.43       88.35      3.13 o
   1   0  20      173.13      172.10      2.78 o
   2   0  20        2.71        4.13      1.82 o
   3   0  20        0.40        1.41      1.49 o
   4   0  20        0.07       -0.40      1.34 o
   0   1  20       48.12       49.97      2.93 o
   1   1  20       23.18       25.17      1.97 o
   2   1  20        3.58        6.70      1.81 o
   3   1  20        0.30        0.16      1.06 o
   4   1  20        1.89        2.57      1.08 o
   0   2  20        5.17       11.76      2.78 o
   1   2  20       51.24       49.13      1.60 o
   2   2  20        7.93       11.27      1.87 o
   3   2  20        1.20        1.85      1.00 o
   4   2  20        5.27        4.19      1.22 o
   0   3  20       16.38       20.38      2.74 o
   1   3  20       45.43       48.49      2.16 o
   2   3  20        1.19        1.33      2.15 o
   3   3  20        0.51        0.59      1.07 o
   4   3  20        3.63        3.15      1.21 o
   0   4  20       84.17       81.73      3.15 o
   1   4  20       13.37       17.40      1.58 o
   2   4  20        3.46        3.00      1.06 o
   3   4  20        1.54        0.91      0.99 o
   0   5  20        6.17        8.49      2.74 o
   1   5  20       18.33       19.62      1.40 o
   2   5  20        7.19        8.29      1.21 o
   3   5  20        0.82        0.40      1.08 o
   0   6  20        0.09        1.82      2.59 o
   1   6  20       19.38       19.36      1.63 o
   2   6  20        2.63        3.90      1.23 o
   3   6  20        3.87        3.68      1.08 o
   0   7  20        1.23        1.67      2.87 o
   1   7  20        8.15        6.83      1.62 o
   2   7  20        6.48        5.36      1.11 o
   0   8  20        1.78        1.70      2.79 o
   1   8  20        1.16        1.10      1.49 o
   2   8  20        4.16        5.30      1.21 o
   0   9  20        7.94        9.54      3.07 o
   1   9  20        1.58        0.64      1.58 o
   1   0  21       28.24       30.43      2.77 o
   2   0  21       22.06       24.14      2.61 o
   3   0  21       11.30       12.82      1.35 o
   4   0  21        0.29        2.80      1.70 o
   0   1  21        1.83        1.84      1.91 o
   1   1  21       10.64       10.07      1.93 o
   2   1  21       13.21       12.29      1.50 o
   3   1  21        1.14        2.16      1.17 o
   4   1  21        1.87        0.89      1.22 o
   0   2  21        3.36        6.38      1.86 o
   1   2  21       45.91       47.45      2.16 o
   2   2  21       34.87       34.38      1.41 o
   3   2  21        2.43        2.22      1.07 o
   4   2  21        6.04        5.48      1.07 o
   0   3  21       52.01       49.69      2.29 o
   1   3  21       18.50       17.65      1.26 o
   2   3  21       17.60       16.54      1.63 o
   3   3  21        3.53        3.56      1.01 o
   0   4  21        0.80        2.22      2.72 o
   1   4  21       88.23       89.33      3.42 o
   2   4  21        1.00        0.68      0.91 o
   3   4  21        4.21        4.49      1.06 o
   0   5  21        0.61       -0.21      2.56 o
   1   5  21        2.02        2.79      1.15 o
   2   5  21        6.40        7.40      1.09 o
   3   5  21        0.92        1.35      1.10 o
   0   6  21        4.42        3.19      2.66 o
   1   6  21        8.16        7.86      1.39 o
   2   6  21        3.31        3.99      1.26 o
   3   6  21        1.36        1.70      0.96 o
   0   7  21        8.54       11.58      2.91 o
   1   7  21        3.04        3.66      1.43 o
   2   7  21        2.69        3.20      1.30 o
   0   8  21        5.73        4.15      2.93 o
   1   8  21        0.46        1.65      1.15 o
   2   8  21        2.18        2.69      1.12 o
   0   9  21        0.04        0.27      2.98 o
   1   9  21        2.27        2.06      1.41 o
   0   0  22        1.87        1.80      2.72 o
   1   0  22       49.36       53.58      2.85 o
   2   0  22       22.29       22.53      2.64 o
   3   0  22        0.36        3.14      3.53 o
   4   0  22        0.01       -2.11      2.15 o
   0   1  22       13.60       15.25      2.87 o
   1   1  22       35.08       37.13      1.66 o
   2   1  22        3.53        3.37      1.85 o
   3   1  22        1.54        1.98      0.95 o
   4   1  22        1.41        1.55      1.08 o
   0   2  22        3.19        1.03      2.76 o
   1   2  22       18.55       19.89      1.60 o
   2   2  22       15.63       14.60      1.56 o
   3   2  22        0.12        0.31      1.00 o
   0   3  22        1.64        0.35      1.99 o
   1   3  22       37.72       37.69      1.65 o
   2   3  22        4.12        2.51      1.89 o
   3   3  22        5.63        7.99      1.24 o
   0   4  22       17.64       20.28      2.80 o
   1   4  22        2.73        5.60      1.52 o
   2   4  22        8.97        9.25      1.38 o
   3   4  22        5.50        5.04      1.02 o
   0   5  22        0.30        0.39      1.87 o
   1   5  22       32.33       32.26      2.76 o
   2   5  22        2.40        3.09      1.20 o
   3   5  22        0.97        2.08      1.10 o
   0   6  22        1.60        2.35      1.87 o
   1   6  22        2.39        2.71      1.42 o
   2   6  22        2.22        2.03      0.97 o
   3   6  22        2.95        3.46      1.08 o
   0   7  22        0.69        0.78      2.77 o
   1   7  22        2.86        2.41      1.63 o
   2   7  22        5.83        6.20      1.22 o
   0   8  22        2.28        3.98      2.79 o
   1   8  22        2.02        4.24      1.53 o
   0   9  22        0.33        0.67      3.05 o
   1   0  23       13.16       11.18      2.61 o
   2   0  23        0.33        3.63      2.58 o
   3   0  23        8.31        9.02      1.62 o
   0   1  23       51.02       57.01      3.00 o
   1   1  23       29.13       30.85      2.48 o
   2   1  23       18.17       18.28      1.90 o
   3   1  23        1.17        0.99      1.37 o
   0   2  23       70.93       69.75      2.34 o
   1   2  23       14.23       14.96      1.56 o
   2   2  23        4.38        5.37      1.35 o
   3   2  23        7.68        9.34      1.37 o
   0   3  23       11.99       15.83      2.66 o
   1   3  23       23.29       19.11      1.62 o
   2   3  23        9.00       10.55      1.61 o
   3   3  23        2.91        4.66      1.16 o
   0   4  23        0.84        0.30      2.79 o
   1   4  23       30.27       30.53      1.66 o
   2   4  23        7.66        9.10      1.26 o
   3   4  23        0.12        0.32      1.03 o
   0   5  23       14.21       13.02      2.79 o
   1   5  23        4.92        4.58      1.40 o
   2   5  23        2.12        2.51      1.25 o
   3   5  23        0.98        0.10      1.16 o
   0   6  23        2.92        5.06      2.74 o
   1   6  23        7.37        7.00      1.40 o
   2   6  23        2.55        2.53      1.18 o
   0   7  23        1.13        1.20      2.06 o
   1   7  23        0.09        2.63      1.66 o
   2   7  23        0.03        0.70      1.35 o
   0   8  23        3.34        4.32      3.03 o
   1   8  23        0.51        2.15      1.36 o
   0   0  24        6.21        6.77      1.95 o
   1   0  24        3.40        4.89      1.87 o
   2   0  24        0.29        1.02      1.93 o
   3   0  24        0.17        1.22      1.63 o
   0   1  24        5.64        6.70      1.59 o
   1   1  24        5.66        5.90      1.50 o
   2   1  24       14.84       13.70      1.93 o
   3   1  24        2.02        2.75      1.22 o
   0   2  24        1.27        4.15      2.58 o
   1   2  24        0.29        1.09      1.55 o
   2   2  24        2.79        2.48      1.39 o
   3   2  24        1.07        1.73      1.03 o
   0   3  24        7.31        7.01      2.95 o
   1   3  24       13.30       12.54      1.27 o
   2   3  24        2.19        3.70      1.59 o
   3   3  24        0.21       -0.09      1.29 o
   0   4  24        0.40       -0.77      2.81 o
   1   4  24       10.84       10.36      1.43 o
   2   4  24        0.67        0.39      1.61 o
   3   4  24        1.51        2.13      1.32 o
   0   5  24        1.34        3.28      2.76 o
   1   5  24        8.51        7.77      1.63 o
   2   5  24       12.05       11.76      1.20 o
   0   6  24        0.68        3.27      2.71 o
   1   6  24        0.73        1.94      1.42 o
   2   6  24        3.98        3.92      1.28 o
   0   7  24        0.91       -0.42      2.85 o
   1   7  24        0.08       -0.03      1.46 o
   0   8  24        3.51        1.40      3.09 o
   1   0  25       19.61       17.31      2.80 o
   2   0  25        2.05        1.93      1.82 o
   3   0  25        7.34        6.55      2.02 o
   0   1  25       12.60       10.70      1.97 o
   1   1  25        3.48        4.24      1.59 o
   2   1  25       13.65       14.26      1.95 o
   3   1  25        0.49        1.41      1.29 o
   0   2  25       23.14       21.80      1.98 o
   1   2  25        5.61        4.90      1.41 o
   2   2  25        1.04        1.89      1.54 o
   3   2  25        5.33        6.07      1.46 o
   0   3  25       40.21       36.68      2.31 o
   1   3  25        0.24        2.54      1.68 o
   2   3  25       11.00       10.20      1.69 o
   3   3  25        0.22       -0.19      1.18 o
   0   4  25       20.79       19.73      2.78 o
   1   4  25       10.98       10.17      1.29 o
   2   4  25        2.28        3.21      1.67 o
   3   4  25        1.00        1.02      1.35 o
   0   5  25        1.31        3.46      2.76 o
   1   5  25        0.71        2.34      1.59 o
   2   5  25        1.59        3.12      1.27 o
   0   6  25        0.65        1.35      2.01 o
   1   6  25        1.46        1.43      1.69 o
   2   6  25        5.03        4.42      1.37 o
   0   7  25        0.02       -1.35      2.86 o
   1   7  25        3.41        3.40      1.59 o
   0   0  26        1.30        2.84      2.76 o
   1   0  26        5.50        5.61      1.96 o
   2   0  26        4.30        3.98      2.78 o
   3   0  26        3.46        7.94      2.12 o
   0   1  26        9.87       10.53      1.94 o
   1   1  26        4.18        4.48      1.56 o
   2   1  26        1.85        1.33      2.02 o
   3   1  26        0.70        1.13      1.09 o
   0   2  26        9.45        7.54      1.64 o
   1   2  26        4.80        6.86      1.38 o
   2   2  26        0.45        1.15      1.99 o
   3   2  26        0.71        1.16      1.12 o
   0   3  26       21.02       22.60      2.89 o
   1   3  26       17.42       19.68      1.66 o
   2   3  26        0.90        2.71      1.70 o
   0   4  26       24.38       26.03      2.91 o
   1   4  26        4.64        5.72      1.44 o
   2   4  26        6.47        6.24      1.34 o
   0   5  26        0.69        0.25      2.94 o
   1   5  26        2.55        3.07      1.44 o
   2   5  26        4.67        6.40      1.48 o
   0   6  26        8.10       12.15      3.06 o
   1   6  26        0.26        1.85      1.71 o
   0   7  26        0.21        0.97      3.02 o
   1   0  27        0.90        0.36      2.74 o
   2   0  27        0.86        5.09      2.82 o
   3   0  27        0.00        1.62      1.52 o
   0   1  27        0.71       -1.45      2.00 o
   1   1  27        3.61        4.76      1.57 o
   2   1  27        0.84        1.37      2.14 o
   3   1  27        0.40        2.06      1.34 o
   0   2  27       28.98       23.80      1.67 o
   1   2  27       19.24       19.10      2.46 o
   2   2  27        0.96       -0.58      2.04 o
   0   3  27       18.54       20.76      2.07 o
   1   3  27        1.90        3.46      1.46 o
   2   3  27        6.45        6.16      1.46 o
   0   4  27        7.11        6.76      2.10 o
   1   4  27        6.31        7.69      1.46 o
   2   4  27        3.90        2.88      1.52 o
   0   5  27        8.24        4.47      3.04 o
   1   5  27        0.57        1.05      1.49 o
   2   5  27        1.78        3.20      1.22 o
   0   6  27        1.14        3.42      2.94 o
   1   6  27        0.32        0.80      1.52 o
   0   0  28        0.00        0.27      2.90 o
   1   0  28        0.47       -0.76      2.03 o
   2   0  28        0.16        5.25      2.74 o
   0   1  28        5.74        6.37      1.74 o
   1   1  28        1.91        1.81      1.26 o
   2   1  28        0.46        0.65      1.65 o
   0   2  28        2.34        0.29      1.39 o
   1   2  28        0.57        2.88      1.66 o
   2   2  28        1.26        2.26      1.69 o
   0   3  28        3.28        3.16      1.67 o
   1   3  28        2.63        4.99      2.54 o
   2   3  28        1.06        0.84      1.38 o
   0   4  28        0.58       -1.74      2.91 o
   1   4  28        5.69        4.54      1.26 o
   2   4  28        1.12        2.64      1.78 o
   0   5  28       11.38       13.32      2.97 o
   1   5  28        2.39        2.85      1.38 o
   0   6  28        2.38        5.84      3.14 o
   1   0  29        0.96        3.82      2.80 o
   2   0  29        0.38        1.26      2.90 o
   0   1  29        1.93        3.39      2.05 o
   1   1  29        0.76        0.35      1.66 o
   2   1  29        0.33       -1.26      2.10 o
   0   2  29        3.11        5.06      1.68 o
   1   2  29        0.84        1.70      1.45 o
   2   2  29        1.31        0.51      1.76 o
   0   3  29        0.17        0.93      1.42 o
   1   3  29        9.42        9.34      1.51 o
   2   3  29        0.19        0.75      1.39 o
   0   4  29        2.28        2.36      2.97 o
   1   4  29        6.42        6.61      1.90 o
   0   5  29        8.59       11.51      2.27 o
   0   0  30       11.74       17.32      3.05 o
   1   0  30        0.32        1.34      2.89 o
   2   0  30        1.02        0.14      2.14 o
   0   1  30        0.80        1.39      2.07 o
   1   1  30        1.19        1.95      1.32 o
   2   1  30        0.41        0.95      2.14 o
   0   2  30        0.09       -0.26      1.67 o
   1   2  30        3.61        5.52      1.53 o
   0   3  30        5.27        3.58      1.77 o
   1   3  30        1.66        1.28      1.35 o
   0   4  30        0.12        0.91      1.76 o
   1   4  30        2.26        4.62      1.80 o
   1   0  31        0.00        1.12      2.11 o
   0   1  31        0.06       -2.36      2.10 o
   1   1  31        0.34       -0.50      1.37 o
   0   2  31        1.03        0.87      1.52 o
   1   2  31        1.73        0.42      1.57 o
   0   3  31        1.15        0.22      1.52 o
   0   0  32        0.00       -0.48      2.29 o
   0   1  32        0.19       -0.98      2.30 o
 
